# Supplementary material for: Are there lane advantages in track and field?
Source: PLoS One. 2022 Aug 3;17(8):e0271670. doi: 10.1371/journal.pone.0271670 (PMC9348673; doi:10.1371/journal.pone.0271670)
Supplement: S1 File — (ZIP) [file pone.0271670.s001.zip]

Archive with 12 entries (12 files):
- 100m_Combined.dta
- __MACOSX/._100m_Combined.dta
- 200m_Combined.dta
- __MACOSX/._200m_Combined.dta
- 400m_Combined.dta
- __MACOSX/._400m_Combined.dta
- 800m_Combined.dta
- __MACOSX/._800m_Combined.dta
- READ ME.rtf
- __MACOSX/._READ ME.rtf
- TrackReg.do
- __MACOSX/._TrackReg.do
