# Supplementary material for: Are there lane advantages in track and field?
Source: PLoS One. 2022 Aug 3;17(8):e0271670. doi: 10.1371/journal.pone.0271670 (PMC9348673; doi:10.1371/journal.pone.0271670)
Supplement: S1 File — (ZIP) [file pone.0271670.s001.zip › TrackReg.do]

* Track regressions

cd "$IS_dir"

*========================== 100m Results ===============================
*Womens 100m
use 100m_Combined.dta, clear
keep if sex=="Women"
reg mark1 Lane1 Lane3 Lane4 Lane5 Lane6 Lane7 Lane8 Lane9 wind1 reactiontime pb sb, r 
reg sb Lane1 Lane3 Lane4 Lane5 Lane6 Lane7 Lane8 Lane9 if mark1!=., r 
tab lane if mark1!=.
test Lane1 Lane3 Lane4 Lane5 Lane6 Lane7 Lane8 Lane9
*13.1 is slowest 5%
reg mark1 Lane1 Lane3 Lane4 Lane5 Lane6 Lane7 Lane8 Lane9 wind1 reactiontime pb sb if mark1<13.1, r 
reg sb Lane1 Lane3 Lane4 Lane5 Lane6 Lane7 Lane8 Lane9 if mark1<13.1, r 
tab lane if mark1<13.1
test Lane1 Lane3 Lane4 Lane5 Lane6 Lane7 Lane8 Lane9


*Mens 100m
use 100m_Combined.dta, clear
keep if sex=="Men"
reg mark1 Lane1 Lane3 Lane4 Lane5 Lane6 Lane7 Lane8 Lane9 wind1 reactiontime pb sb, r 
reg sb Lane1 Lane3 Lane4 Lane5 Lane6 Lane7 Lane8 Lane9 if mark1!=. &reactiontime!=., r 
test Lane1 Lane3 Lane4 Lane5 Lane6 Lane7 Lane8 Lane9
tab lane if mark1!=. &reactiontime!=.
*remove 5% slowest times is 11.52
reg mark1 Lane1 Lane3 Lane4 Lane5 Lane6 Lane7 Lane8 Lane9 wind1 reactiontime pb sb if mark1<11.52, r 
reg sb Lane1 Lane3 Lane4 Lane5 Lane6 Lane7 Lane8 Lane9 if mark1<11.52 &reactiontime!=., r 
test Lane1 Lane3 Lane4 Lane5 Lane6 Lane7 Lane8 Lane9
tab lane if mark1<11.52&reactiontime!=.


*100m Combined
use 100m_Combined.dta, clear
gen Male=1 if sex=="Men"
replace Male=0 if Male==.
reg mark1 Lane1 Lane3 Lane4 Lane5 Lane6 Lane7 Lane8 Lane9 wind1 reactiontime pb sb Male, r 
reg sb Lane1 Lane3 Lane4 Lane5 Lane6 Lane7 Lane8 Lane9 Male if mark1!=.&reactiontime!=., r 
test Lane1 Lane3 Lane4 Lane5 Lane6 Lane7 Lane8 Lane9
tab lane if mark1!=.&reactiontime!=.
reg mark1 Lane1 Lane3 Lane4 Lane5 Lane6 Lane7 Lane8 Lane9 wind1 reactiontime pb sb Male if (mark1<11.52&sex=="Men") | (mark1<13.1&sex=="Women"), r 
reg sb Lane1 Lane3 Lane4 Lane5 Lane6 Lane7 Lane8 Lane9 Male if reactiontime!=. &(mark1<11.52&sex=="Men") | (mark1<13.1&sex=="Women"), r 
test Lane1 Lane3 Lane4 Lane5 Lane6 Lane7 Lane8 Lane9
tab lane if reactiontime!=. &(mark1<11.52&sex=="Men") | (mark1<13.1&sex=="Women")
*robustness check to just enough types:
reg mark1 Lane1 Lane3 Lane4 Lane5 Lane6 Lane7 Lane8 Lane9 wind1 reactiontime pb sb Male if (mark1<11.52&sex=="Men") | (mark1<13.1&sex=="Women")&pos>2, r

*coarser pooling
reg mark1 Lane3_4 Lane5_6 Lane7_8_9 wind1 reactiontime pb sb Male if (mark1<11.52&sex=="Men") | (mark1<13.1&sex=="Women"), r
reg mark1 lane wind1 reactiontime pb sb Male if (mark1<11.52&sex=="Men") | (mark1<13.1&sex=="Women"), r


*more randomization checks
probit Lane1 sb
probit Lane2 sb
probit Lane3 sb
probit Lane4 sb
probit Lane5 sb
probit Lane6 sb
probit Lane7 sb
probit Lane8 sb
probit Lane9 sb

*================================200m Results ==================================
*Womens 200m
use 200m_Combined.dta, clear
keep if Sex=="Women"
reg Mark1 Lane1 Lane3 Lane4 Lane5 Lane6 Lane7 Lane8 Lane9 Wind1 ReactionTime PB SB, r 
reg Mark1 Lane1 Lane3 Lane4 Lane5 Lane6 Lane7 Lane8 Lane9 Wind1 ReactionTime PB SB Outermost, r 
*remove slowest 5% of times
reg Mark1 Lane1 Lane3 Lane4 Lane5 Lane6 Lane7 Lane8 Lane9 Wind1 ReactionTime PB SB Outermost if Mark1<25.25, r 
*test if lane assignment is random:
reg SB Lane1 Lane3 Lane4 Lane5 Lane6 Lane7 Lane8 Lane9 if Mark1!=.&ReactionTime!=.,r
test Lane1 Lane3 Lane4 Lane5 Lane6 Lane7 Lane8 Lane9
tab Lane if Mark1!=.&ReactionTime!=.
reg SB Lane1 Lane3 Lane4 Lane5 Lane6 Lane7 Lane8 Lane9 if Mark1<25.25&ReactionTime!=.,r
test Lane1 Lane3 Lane4 Lane5 Lane6 Lane7 Lane8 Lane9
tab Lane if Mark1<25.25&ReactionTime!=.


*Mens 200m
use 200m_Combined.dta, clear
keep if Sex=="Men"
reg Mark1 Lane1 Lane3 Lane4 Lane5 Lane6 Lane7 Lane8 Lane9 Wind1 ReactionTime PB SB, r 
reg Mark1 Lane1 Lane3 Lane4 Lane5 Lane6 Lane7 Lane8 Lane9 Wind1 ReactionTime PB SB Outermost, r 
*remove slowest 5% of times
reg Mark1 Lane1 Lane3 Lane4 Lane5 Lane6 Lane7 Lane8 Lane9 Wind1 ReactionTime PB SB if Mark1<22.24, r 
reg Mark1 Lane1 Lane3 Lane4 Lane5 Lane6 Lane7 Lane8 Lane9 Wind1 ReactionTime PB SB Outermost if Mark1<22.24, r 
*test if lane assignment is random:
reg SB Lane1 Lane3 Lane4 Lane5 Lane6 Lane7 Lane8 Lane9 if Mark1!=.&ReactionTime!=.,r
test Lane1 Lane3 Lane4 Lane5 Lane6 Lane7 Lane8 Lane9
tab Lane if Mark1!=.&ReactionTime!=.
reg SB Lane1 Lane3 Lane4 Lane5 Lane6 Lane7 Lane8 Lane9 if Mark1<22.24 &ReactionTime!=.,r
test Lane1 Lane3 Lane4 Lane5 Lane6 Lane7 Lane8 Lane9
tab Lane if Mark1<22.24 &ReactionTime!=.


*200m Combined
use 200m_Combined.dta, clear
gen Male=1 if Sex=="Men"
replace Male=0 if Male==.

reg Mark1 Lane1 Lane3 Lane4 Lane5 Lane6 Lane7 Lane8 Lane9 Wind1 ReactionTime PB SB Male, r
reg Mark1 Lane1 Lane3 Lane4 Lane5 Lane6 Lane7 Lane8 Lane9 Wind1 ReactionTime PB SB Male Outermost, r
*test if lane assignment is random:
reg SB Lane1 Lane3 Lane4 Lane5 Lane6 Lane7 Lane8 Lane9 Male if Mark1!=.&ReactionTime!=.,r
test Lane1 Lane3 Lane4 Lane5 Lane6 Lane7 Lane8 Lane9
tab Lane if Mark1!=.&ReactionTime!=.
reg Mark1 Lane1 Lane3 Lane4 Lane5 Lane6 Lane7 Lane8 Lane9 Wind1 ReactionTime PB SB Male if (Mark1<22.24&Sex=="Men") | (Mark1<25.25&Sex=="Women"), r 
reg Mark1 Lane1 Lane3 Lane4 Lane5 Lane6 Lane7 Lane8 Lane9 Wind1 ReactionTime PB SB Male Outermost if (Mark1<22.24&Sex=="Men") | (Mark1<25.25&Sex=="Women"), r
reg SB Lane1 Lane3 Lane4 Lane5 Lane6 Lane7 Lane8 Lane9 Male if ReactionTime!=. & ((Mark1<22.24&Sex=="Men") | (Mark1<25.25&Sex=="Women")),r
tab Lane if ReactionTime!=. &((Mark1<22.24&Sex=="Men") | (Mark1<25.25&Sex=="Women"))
test Lane1 Lane3 Lane4 Lane5 Lane6 Lane7 Lane8 Lane9
*robustness to just enough types
reg Mark1 Lane1 Lane3 Lane4 Lane5 Lane6 Lane7 Lane8 Lane9 Wind1 ReactionTime PB SB Male if (Mark1<22.24&Sex=="Men") | (Mark1<25.25&Sex=="Women")&Pos>2, r

*coarser pooling
reg Mark1 Lane3_4 Lane5_6 Lane7_8_9 Wind1 ReactionTime PB SB Male if (Mark1<22.24&Sex=="Men") | (Mark1<25.25&Sex=="Women"), r 
reg Mark1 Lane Wind1 ReactionTime PB SB Male if (Mark1<22.24&Sex=="Men") | (Mark1<25.25&Sex=="Women"), r 

*more randomization checks
probit Lane1 SB
probit Lane2 SB
probit Lane3 SB
probit Lane4 SB
probit Lane5 SB
probit Lane6 SB
probit Lane7 SB
probit Lane8 SB
probit Lane9 SB

*======================= 400m Results =============================================

*Womens 400m
use 400m_Combined.dta, clear
keep if Sex=="Women"
reg Mark1 Lane1 Lane3 Lane4 Lane5 Lane6 Lane7 Lane8 Lane9 ReactionTime PB SB, r 
reg Mark1 Lane1 Lane3 Lane4 Lane5 Lane6 Lane7 Lane8 Lane9 ReactionTime PB SB Outermost, r 
*remove slowest 5% of times
reg Mark1 Lane1 Lane3 Lane4 Lane5 Lane6 Lane7 Lane8 Lane9 ReactionTime PB SB if Mark1<57.09, r 
reg Mark1 Lane1 Lane3 Lane4 Lane5 Lane6 Lane7 Lane8 Lane9 ReactionTime PB SB Outermost if Mark1<57.09, r 
*test if lane assignment is random:
reg SB Lane1 Lane3 Lane4 Lane5 Lane6 Lane7 Lane8 Lane9 if ReactionTime!=. & Mark1!=.,r
test Lane1 Lane3 Lane4 Lane5 Lane6 Lane7 Lane8 Lane9
tab Lane if ReactionTime!=. & Mark1!=.
reg SB Lane1 Lane3 Lane4 Lane5 Lane6 Lane7 Lane8 Lane9 if ReactionTime!=. & Mark1<57.09,r
test Lane1 Lane3 Lane4 Lane5 Lane6 Lane7 Lane8 Lane9
tab Lane if ReactionTime!=. & Mark1<57.09


*Mens 400m
use 400m_Combined.dta, clear
keep if Sex=="Men"
reg Mark1 Lane1 Lane3 Lane4 Lane5 Lane6 Lane7 Lane8 Lane9 ReactionTime PB SB, r 
reg Mark1 Lane1 Lane3 Lane4 Lane5 Lane6 Lane7 Lane8 Lane9 ReactionTime PB SB Outermost, r 
*remove slowest 5% of times
reg Mark1 Lane1 Lane3 Lane4 Lane5 Lane6 Lane7 Lane8 Lane9 ReactionTime PB SB if Mark1<49.61, r 
reg Mark1 Lane1 Lane3 Lane4 Lane5 Lane6 Lane7 Lane8 Lane9 ReactionTime PB SB Outermost if Mark1<49.61, r 
*test if lane assignment is random:
reg SB Lane1 Lane3 Lane4 Lane5 Lane6 Lane7 Lane8 Lane9 if ReactionTime!=. & Mark1!=.,r
test Lane1 Lane3 Lane4 Lane5 Lane6 Lane7 Lane8 Lane9
tab Lane if ReactionTime!=. & Mark1!=.
reg SB Lane1 Lane3 Lane4 Lane5 Lane6 Lane7 Lane8 Lane9 if ReactionTime!=. & Mark1<49.61,r
test Lane1 Lane3 Lane4 Lane5 Lane6 Lane7 Lane8 Lane9
tab Lane if ReactionTime!=. & Mark1<49.61


*400m Combined
use 400m_Combined.dta, clear
gen Male=1 if Sex=="Men"
replace Male=0 if Male==.

reg Mark1 Lane1 Lane3 Lane4 Lane5 Lane6 Lane7 Lane8 Lane9 ReactionTime PB SB Male, r 
reg Mark1 Lane1 Lane3 Lane4 Lane5 Lane6 Lane7 Lane8 Lane9 ReactionTime PB SB Outermost, r 
*remove slowest 5% of times
reg Mark1 Lane1 Lane3 Lane4 Lane5 Lane6 Lane7 Lane8 Lane9 ReactionTime PB SB Male if (Mark1<49.61&Sex=="Men") | (Mark1<57.09&Sex=="Women"),  r 
reg Mark1 Lane1 Lane3 Lane4 Lane5 Lane6 Lane7 Lane8 Lane9 ReactionTime PB SB Male Outermost if (Mark1<49.61&Sex=="Men") | (Mark1<57.09&Sex=="Women"),  r 
  
*test if lane assignment is random:
reg SB Lane1 Lane3 Lane4 Lane5 Lane6 Lane7 Lane8 Lane9 Male if ReactionTime!=. & Mark1!=.,r
test Lane1 Lane3 Lane4 Lane5 Lane6 Lane7 Lane8 Lane9
tab Lane if ReactionTime!=. & Mark1!=.
reg SB Lane1 Lane3 Lane4 Lane5 Lane6 Lane7 Lane8 Lane9 Male if ReactionTime!=. & ((Mark1<49.61&Sex=="Men") | (Mark1<57.09&Sex=="Women")),r
tab Lane if ReactionTime!=. & ((Mark1<49.61&Sex=="Men") | (Mark1<57.09&Sex=="Women"))
test Lane1 Lane3 Lane4 Lane5 Lane6 Lane7 Lane8 Lane9

*robustness to just enough types
reg Mark1 Lane1 Lane3 Lane4 Lane5 Lane6 Lane7 Lane8 Lane9 ReactionTime PB SB Male if (Mark1<49.61&Sex=="Men") | (Mark1<57.09&Sex=="Women")&Pos>2,  r  
 
*coarser pooling
reg Mark1 Lane3_4 Lane5_6 Lane7_8_9 ReactionTime PB SB Male if ReactionTime!=. & ((Mark1<49.61&Sex=="Men") | (Mark1<57.09&Sex=="Women")),r
reg Mark1 Lane ReactionTime PB SB Male if ReactionTime!=. & ((Mark1<49.61&Sex=="Men") | (Mark1<57.09&Sex=="Women")),r

 
*more randomization checks
probit Lane1 SB
probit Lane2 SB
probit Lane3 SB
probit Lane4 SB
probit Lane5 SB
probit Lane6 SB
probit Lane7 SB
probit Lane8 SB
probit Lane9 SB 
 
*============================= 800m results =================================== 

*Mens 800m 
use 800m_Combined.dta, clear
keep if sex=="Men"
reg timeseconds Lane1 Lane3 Lane4 Lane5 Lane6 Lane7 Lane8 Lane9 pbconvert sbconvert i.racenum, r 
reg sbconvert Lane1 Lane3 Lane4 Lane5 Lane6 Lane7 Lane8 Lane9 if timeseconds!=., r 
test Lane1 Lane3 Lane4 Lane5 Lane6 Lane7 Lane8 Lane9
tab lane if timeseconds!=.
reg timeseconds Lane1 Lane3 Lane4 Lane5 Lane6 Lane7 Lane8 Lane9 pbconvert sbconvert i.racenum if timeseconds<116, r 
*116 is 5% of the sample
reg sbconvert Lane1 Lane3 Lane4 Lane5 Lane6 Lane7 Lane8 Lane9 if timeseconds<116, r 
test Lane1 Lane3 Lane4 Lane5 Lane6 Lane7 Lane8 Lane9
tab lane if timeseconds<116

*Womens 800m 
use 800m_Combined.dta, clear
keep if sex=="Women"
reg timeseconds Lane1 Lane3 Lane4 Lane5 Lane6 Lane7 Lane8 Lane9 pbconvert sbconvert i.racenum, r
reg sbconvert Lane1 Lane3 Lane4 Lane5 Lane6 Lane7 Lane8 Lane9 if timeseconds!=., r 
test Lane1 Lane3 Lane4 Lane5 Lane6 Lane7 Lane8 Lane9
tab lane if timeseconds!=.
reg timeseconds Lane1 Lane3 Lane4 Lane5 Lane6 Lane7 Lane8 Lane9 pbconvert sbconvert i.racenum if timeseconds<132.80, r 
*132.80 is 5% to the right of the mean.
reg sbconvert Lane1 Lane3 Lane4 Lane5 Lane6 Lane7 Lane8 Lane9 if timeseconds<132.80, r 
test Lane1 Lane3 Lane4 Lane5 Lane6 Lane7 Lane8 Lane9
tab lane if timeseconds<132.80


*800m Combined
use 800m_Combined.dta, clear
gen Male=1 if sex=="Men"
replace Male=0 if Male==.

reg timeseconds Lane1 Lane3 Lane4 Lane5 Lane6 Lane7 Lane8 Lane9 pbconvert sbconvert Male i.racenum, r
reg sbconvert Lane1 Lane3 Lane4 Lane5 Lane6 Lane7 Lane8 Lane9 Male if timeseconds!=., r 
test Lane1 Lane3 Lane4 Lane5 Lane6 Lane7 Lane8 Lane9
tab lane if timeseconds!=.
reg timeseconds Lane1 Lane3 Lane4 Lane5 Lane6 Lane7 Lane8 Lane9 pbconvert sbconvert Male i.racenum if (timeseconds<116&sex=="Men") | (timeseconds<132.8&sex=="Women"), r 
reg sbconvert Lane1 Lane3 Lane4 Lane5 Lane6 Lane7 Lane8 Lane9 Male if (timeseconds<116&sex=="Men") | (timeseconds<132.8&sex=="Women"), r 
test Lane1 Lane3 Lane4 Lane5 Lane6 Lane7 Lane8 Lane9
tab lane if (timeseconds<116&sex=="Men") | (timeseconds<132.8&sex=="Women")
*robustness to just enough types
reg timeseconds Lane1 Lane3 Lane4 Lane5 Lane6 Lane7 Lane8 Lane9 pbconvert sbconvert Male i.racenum if (timeseconds<116&sex=="Men") | (timeseconds<132.8&sex=="Women")&pos>2, r 

*Coarser lane pooling
reg timeseconds Lane3_4 Lane5_6 Lane7_8_9 pbconvert sbconvert Male i.racenum if (timeseconds<116&sex=="Men") | (timeseconds<132.8&sex=="Women"), r 
reg timeseconds lane pbconvert sbconvert Male i.racenum if (timeseconds<116&sex=="Men") | (timeseconds<132.8&sex=="Women"), r 

*more randomization checks
probit Lane1 sbconvert
probit Lane2 sbconvert
probit Lane3 sbconvert
probit Lane4 sbconvert
probit Lane5 sbconvert
probit Lane6 sbconvert
probit Lane7 sbconvert
probit Lane8 sbconvert
probit Lane9 sbconvert
